# Supplementary material for: How Molecular Topology Can Help in Amyotrophic Lateral Sclerosis (ALS) Drug Development: A Revolutionary Paradigm for a Merciless Disease
Source: Pharmaceuticals (Basel). 2022 Jan 14;15(1):94. doi: 10.3390/ph15010094 (PMC8781553; doi:10.3390/ph15010094)
Supplement: Supplementary file 1 [file pharmaceuticals-15-00094-s001.zip]

Archive with 1 entries (1 files):
- pharmaceuticals-1478736-supplementary.pdf
